# Supplementary material for: 67 million natural product-like compound database generated via molecular language processing
Source: Sci Data. 2023 May 19;10:296. doi: 10.1038/s41597-023-02207-x (PMC10199072; doi:10.1038/s41597-023-02207-x)
Supplement: Supplementary file 1 — Supplementary Table S1 [file 41597_2023_2207_MOESM1_ESM.xlsx]

## Sheet: Sheet1
Supplementary Table S1. Details of columns in the 67,064,204 row by 38 column natural product-like compound 2D array database provided on figshare.18 Column numbering (#) follows Python zero indexing.
#	Column Name	Data Type	Description
0	BalabanJ	Float	Topological index that measures the overall branching and cyclicity of a molecule
1	BertzCT	Float	Quantifies the molecular complexity of a molecule based on its molecular graph
2	NumAromaticRings	Integer	Number of aromatic rings
3	HallKierAlpha	Float	Topological index that reflects the steric hindrance of a molecule
4	Kappa1	Float	Molecular shape index that measures the geometric shape of a molecule
5	Chi0	Float	Molecular connectivity index that accounts for the total number of hydrogen atoms in a molecule.
6	Chi0n	Float	A variant of the Chi0 index that only considers non-hydrogen atoms.
7	Chi0v	Float	A variant of the Chi0 index that uses the number of valence electrons instead of the number of hydrogen atoms.
8	MolLogP	Float	Wildman-Crippen LogP (partition co-efficient)47
9	MolMR	Float	Relative formula mass
10	MolWt	Float	Molecular weight (in Daltons)
11	ExactMolWt	Float	Monoisotopic mass (in Daltons)
12	HeavyAtomCount	Integer	Number of atoms with atomic number >1
13	HeavyAtomMolWt	Float	Molecular weight (in Daltons) of heavy atoms with atomic number >1
14	NHOHCount	Integer	Number of NHs and OHs
15	NOCount	Integer	Number of nitrogen and oxygen atoms
16	NumHAcceptors	Integer	Number of hydrogen bond acceptors
17	NumHDonors	Integer	Number of hydrogen bond donors
18	NumHeteroatoms	Integer	Number of heteroatoms
19	RingCount	Integer	Number of rings
20	FractionCSP3	Float	Fraction of carbon atoms that are sp3 hybridized
21	TPSA	Float	Topological polar surface area
22	LabuteASA	Float	Solvent-accessible surface area
23	NumRotatableBonds	Integer	Number of rotatable bonds
24	NumValenceElectrons	Integer	Number of valence electrons
25	NumSaturatedRings	Integer	Number of saturated rings
26	NumAliphaticRings	Integer	Number of aliphatic rings
27	SMILES	String	Simplified Molecular Input Line Entry System
28	NP_score	Float	Natural product-likeness score41
29	class_type	List of strings	NPClassifier42 class
30	superclass	List of strings	NPClassifier42 superclass
31	pathway	List of strings	NPClassifier42 pathway
32	Max_Error_Score	Integer	Maximum error score received from the checker function of the chembl_structure_pipeline python package
33	Error_Type	List of lists	Elaboration on types of errors received from the checker function of the chembl_structure_pipeline python package
34	t-SNE 1	Float	1st dimension of the T-distributed stochastic neighbor embedding (t-SNE) of 10 RDKit molecular descriptors
35	t-SNE 2	Float	2nd dimension of the T-distributed stochastic neighbor embedding (t-SNE) of 10 RDKit molecular descriptors
36	InChI	String	InChI-IUPAC International Chemical Identifier
37	InChIKey	String	25-character hashed version of the full InChI
